# Supplementary material for: Development of dual reporter vector system for estimating translational activity of regulatory elements
Source: BMC Plant Biol. 2022 Jul 21;22:356. doi: 10.1186/s12870-022-03735-1 (PMC9306140; doi:10.1186/s12870-022-03735-1)
Supplement: Supplementary file 1 — Additional file 1 Supplementary Tables. [file 12870_2022_3735_MOESM1_ESM.zip]

Archive with 2 entries (2 files):
- Table S1.xls
- Table S2.xlsx
