# Supplementary material for: Development of dual reporter vector system for estimating translational activity of regulatory elements
Source: BMC Plant Biol. 2022 Jul 21;22:356. doi: 10.1186/s12870-022-03735-1 (PMC9306140; doi:10.1186/s12870-022-03735-1)
Supplement: Supplementary file 1 — Additional file 1 Supplementary Tables. [file 12870_2022_3735_MOESM1_ESM.zip › Table S1.xls]

## Sheet: Лист1
	Vector	Stage	Substage	Forward primer		Reverse primer		Cloning method
1	pFGG-Lic	Lichenase gene LicBM3 integration into pFGG	Amplification of LicBM3 gene, restriction	Lic_F	ATGAGCTCATGGTGGTAAATACGCCTTTTG	Lic_R	ATCCCGGGACCGTTAGGATAGTATTTT	SacI/SmaI
2	pFGG-Lic(STL)	Cloning of intron STL into lichenase gene	Linearization of pFGG-Lic	PF_lin_F1	ATACGGTTATTATGAAGTAAGAATG	PF_lin_R1	GTACGATATTCACCGCTTTTATAC	SLiC
				PF_lin_F2	AAAATCATTTTTCGGATACGGTTATTATG	PF_lin_R2	CTTTTATACGGATATGAACCGCC
			Insertion of intron	STL_F1	GTAAGTTTCTGCTTCTACCTTTG	STL_R1	CCGAAAAATGATTTTCTGCACATCAAC
				STL_F2	CGGTGAATATCGTACGTAAGTTTCTGC	STL_R2	CTGCACATCAACAAATTTTGGTC
3	pGLR	Insertion of p35Sen-Lic(STL)-T35S cassete into pVIG-T vector	Restriction	-	-		-	SpeI/XhoI
4.1	-	Synthesis of pACT-uidA(CBCI)-Tnos cassete	Amplification of pACT	PACT_F	ATCTCGAGGGTACCACGCGTTTCGAC	PACT_R	TGGGATCCTTTGTTGAAATTGTGCCATGTTGTTGTTG	PCA
			Amplification of uidA	UID_F	GAGTCCCGCTTATCACACGTGGTG	UID_R	CAAAGGATCCCAATGGTAGATCTGAGGG
			Amplification of Tnos	TNOS_F	TAAGCGGGACTCTGGATCTAGAGTCAAGCAGATCGTTC	TNOS_R	AACCTCGAGTGCAGGTCGATCTAGTAACATAGATG
			Amplification of pACT-uidA(CBCI)-Tnos	PACT_F	ATCTCGAGGGTACCACGCGTTTCGAC	TNOS_R	AACCTCGAGTGCAGGTCGATCTAGTAACATAGATG
4.2	pLAUMe	Integration of pACT-uidA(CBCI)-Tnos into pGLR	Restriction	-	-	-	-	XhoI
5.1-5.10	PLAUMe-ENC	Insertion of specific enchancer	Linearization pLAUMe	PLAUME_F1	ATGGTGGTAAATACGCCTTTTG	PLAUME_R1	ATGAACTTCCTTATATAGAGGAAGGG	SliC
				PLAUME_F2	CCTTTTGTTGCAGTGTTTTCGAAC	PLAUME_R2	TCCTCTCCAAATGAAATGAACTTCC
			Synthetic enchancer	AT30_F	TTCATTTGGAGAGGACTCTAATCACCAGGAGTAAAA	AT30_R	CGTATTTACCACCATTTTTACTCCTGGTGATTAGAG
				AT65_F	TTCATTTGGAGAGGAGAGAGAAGAAAGAAGAAGACG	AT65_R	CGTATTTACCACCATCGTCTTCTTCTTTCTTCTCTC
				AT100_F	TTCATTTGGAGAGGACACAAAGAGTAAAGAAGAACA	AT100_R	CGTATTTACCACCATTGTTCTTCTTTACTCTTTGTG
				AT208_F	TTCATTTGGAGAGGAATTATTACATCAAAACAAAAA	AT208_R	CGTATTTACCACCATTTTTTGTTTTGATGTAATAAT
				SynM_F	TTCATTTGGAGAGGAACACGCTGGAATTCTAGTATACTTTTCCATG	SynM_R	CGTATTTACCACCATCATGGAAAAGTATACTAGAATTCCAGCGTGT
				SynJ_F	TTCATTTGGAGAGGAACACGCTGGAATTCTAGTATACTTTTCC	SynJ_R	CGTATTTACCACCATGGAAAAGTATACTAGAATTCCAGCGTGT
				GGR_F	TTCATTTGGAGAGGAACAAACTCAAAACACAGAGAACAGAGAGAGAGAGAGAGACTCCATTGTTGAAGTGTGTTC	GGR_R	CGTATTTACCACCATTGTTGTTTGAGGAGGAGTTCAGTGAACACACTTCAACAATGGAGTCTCTCTCTCTC
				Photo_F	TTCATTTGGAGAGGACCAAAGCCACACGATGATTCTTGCCTAAATCATTTTAAAGACTGTATAGAGGAAAACAAAACTGCAAAAACAAAAATAAAAAAAACGAAAACAAAAC	Photo_R	CGTATTTACCACCATTTTCTTAGTTGATTCTACAAATCTTTTATTTTCTTGTGCGATGTTTTTTTTATTTTTGTTTTTGCAGTTTTGTTTTCGTTTTTTTTATTTTTGTTTTTG
