# Supplementary material for: Development of dual reporter vector system for estimating translational activity of regulatory elements
Source: BMC Plant Biol. 2022 Jul 21;22:356. doi: 10.1186/s12870-022-03735-1 (PMC9306140; doi:10.1186/s12870-022-03735-1)
Supplement: Supplementary file 1 — Additional file 1 Supplementary Tables. [file 12870_2022_3735_MOESM1_ESM.zip › Table S2.xlsx]

## Sheet: enzymatic activity
ENCH	NUMB	GUS1	GUS2	GUS3	LIC1	LIC2	LIC3	DILUTION_LIC
AT30	1	1656	1680	1691	2077	2171	2112	100
AT30	2	3721	3776	3703	1636	1689	1654	100
AT30	3	5733	5768	5958	1345	1427	1421	100
AT30	4	1921	1875	1875	802	774	807	100
AT30	5	1531	1535	1575	1803	1614	1511	100
AT30	6	3434	3461	3477	1744	1655	1594	100
AT30	7	3348	3377	3279	1839	1762	1807	100
AT30	8	2449	2525	2401	1728	1650	1632	100
AT30	9	4224	4052	4171	1478	1476	1465	100
AT30	10	4875	5116	5343	985	1021	1081	100
AT65	11	751	779	796	2164	2259	2245	100
AT65	12	734	711	746	2445	2417	2382	100
AT65	13	683	729	740	2554	2509	2453	100
AT65	14	967	915	1012	2492	2585	2467	100
AT65	15	521	510	532	2523	2531	2595	100
AT65	16	664	706	727	2509	2543	2207	100
AT65	17	427	455	455	686	652	628	10
AT65	18	529	512	552	1728	2206	2088	100
AT65	19	352	344	349	2399	2304	2210	100
AT65	20	417	422	426	2009	2344	2125	100
AT100	21	1170	1123	1181	885	702	814	100
AT100	22	2223	2125	2224	756	1139	1223	100
AT100	23	507	489	514	1030	567	1101	100
AT100	24	541	535	520	692	829	951	100
AT100	25	1058	1037	1071	1691	1622	1626	100
AT100	26	921	894	857	1311	1547	1485	100
AT100	27	1287	1317	1325	2101	1893	1925	100
AT100	28	701	685	699	989	600	868	100
AT100	29	2058	2025	2048	1606	1530	1660	100
AT100	30	1108	1054	1098	858	546	707	100
AT208	31	2066	2181	2230	562	920	793	100
AT208	32	2452	2558	2602	578	423	789	100
AT208	33	1650	1716	1728	438	764	466	100
AT208	34	3339	3136	3263	1409	1314	1321	100
AT208	35	2683	2800	2884	507	425	390	100
AT208	36	2418	2264	2365	675	495	409	100
AT208	37	2130	2033	2097	339	547	736	100
AT208	38	2472	2491	2469	454	456	475	100
AT208	39	1575	1584	1570	436	415	421	100
AT208	40	1851	1809	1879	1019	1104	1070	100
pGLR	41	2478	3068	3188	2089	2090	2070	100
pGLR	42	3283	3717	4029	1901	2037	2295	100
pGLR	43	711	787	809	2430	2624	3020	100
pGLR	44	704	737	738	967	795	1110	10
pGLR	45	4048	4636	5220	2032	1831	1712	100
pGLR	46	4847	5542	5976	1896	1463	1747	100
pGLR	47	3630	4253	4202	600	1084	1243	100
pGLR	48	1777	2068	2016	2861	2913	2976	100
pGLR	49	3517	4077	4220	3115	3263	3053	100
pGLR	50	3637	4235	4195	2659	2519	2585	100
SynJ	61	2456	2275	2504	1937	1758	1837	100
SynJ	62	2501	2653	2442	1866	1859	1921	100
SynJ	63	1777	1827	1716	2139	1907	2164	100
SynJ	64	1985	2051	2011	2132	1979	1945	100
SynJ	65	3563	3955	3669	1619	1458	1855	100
SynJ	66	3513	3970	3763	1588	1815	2008	100
SynJ	67	1810	1719	1785	1445	1500	1671	100
SynJ	68	1859	1678	1847	2006	2060	1908	100
SynJ	69	3217	3618	3069	1560	1590	1593	100
SynJ	70	3546	3717	3364	968	909	814	100
SynM	71	1664	1732	1657	2170	2148	2070	100
SynM	72	1128	1165	1129	2310	2470	2307	100
SynM	73	1667	1763	1781	2287	2157	2083	100
SynM	74	1686	1630	1704	549	985	801	10
SynM	75	591	659	586	419	481	741	10
SynM	76	3120	3278	3410	1616	1313	1292	100
SynM	77	1965	1912	2148	2025	2022	2004	100
SynM	78	1957	2011	1848	1472	1761	1777	100
SynM	79	1918	2096	1940	1959	1909	2013	100
SynM	80	1054	1114	1072	1737	1817	1817	100
GGR	81	309	299	321	587	638	624	10
GGR	82	339	330	362	700	736	752	10
GGR	83	826	835	860	1261	1258	1094	100
GGR	84	694	750	747	1240	1279	1397	100
GGR	85	1834	1867	1798	725	606	684	100
GGR	86	1313	1357	1279	703	694	746	100
GGR	87	1214	1331	1255	398	400	393	100
GGR	88	1051	1089	1034	611	571	631	100
GGR	89	855	912	901	401	385	394	100
GGR	90	670	717	628	1222	1237	1266	100

## Sheet: qPCR
ENCH	qPCR_LIC	qPCR_UID
AT30	1.34409	0.00198891
AT30	2.79023	0.001481
AT30	1.86775	0.00253764
AT30	1.51714	0.00157339
AT30	0.0290017	0.000138151
AT65	2.76728	0.00291345
AT65	0.226384	0.00142133
AT65	18.3648	0.0356455
AT65	2.38879	0.00208151
AT65	2.31357	0.00294932
AT100	20.0846	0.0196746
AT100	91.9203	0.101307
AT100	5.88221	0.00496074
AT100	11.4221	0.0159589
AT100	4.42036	0.00422797
AT208	17.3623	0.0228383
AT208	9.03307	0.0102238
AT208	29.4719	0.0339852
AT208	8.58089	0.00838471
AT208	78.8852	0.0521902
pGLR	0.000488836	8.72541e-05
pGLR	1.82087	0.00435988
pGLR	3.87496	0.00757619
pGLR	0.00542595	5.39751e-05
pGLR	4.32561	5.01964e-05
SynJ	10.2147	0.0317781
SynJ	6.01151	0.0133358
SynJ	35.5359	0.0844157
SynJ	7.5387	0.00657602
SynJ	2.96734	0.00503584
SynM	3.25612	0.011126
SynM	2.19066	0.00604122
SynM	4.83024	0.0154025
SynM	0.967808	0.0022466
SynM	0.924818	0.000551487
GGR	2.70103	0.0023129
GGR	36.5605	0.032032
GGR	13.6948	0.0181686
GGR	15.5609	0.00419522
GGR	9.2236	0.00363511
